# Supplementary material for: Exosomal microRNA panel as a diagnostic biomarker in patients with hepatocellular carcinoma
Source: Front Cell Dev Biol. 2022 Sep 23;10:927251. doi: 10.3389/fcell.2022.927251 (PMC9537616; doi:10.3389/fcell.2022.927251)
Supplement: Supplementary file 1 [file Table2.xlsx]

## Sheet: Differential miRNAs in plasma
Transcript Cluster ID	Transcript ID(Array Design)	Accession	Cancer Bi-weight Avg Signal (log2)	Normal+Cirrhosis Bi-weight Avg Signal (log2)	Fold Change (linear) (Cancer vs. Normal+Cirrhosis)	ANOVA p-value (Cancer vs. Normal+Cirrhosis)	FDR p-value (Cancer vs. Normal+Cirrhosis)	Target Gene Symbols	TC Comment
20500117	hsa-let-7c-5p	MIMAT0000064	3.19	0.84	5.09	0.003346	0.754135	DHX9; C16orf42; YBX2; PGLYRP1; PLEKHG6; PLEKHO1; CHGUT_HUMAN; NSMAF; BEST2; LCP2; GPKOW; PRSS22; TMEM161A; LLGL2; SP140; ZNF416; ZW10; TGM6; GMIP; CHRD; NAT14; TPSD1; MZF1; CDC34; SLC25A1; CRYBB1; MCM5; ADSL; NID2; FKBP3; ERH; SLC10A1; C20orf119; C20orf54; POLI; RENBP; OLFM4; CCL17; MTFMT; BRF2; PLAUR; SARS2; FCGRT; C19orf53; CNFN; C19orf56; CDH23; OBFC1; SUPT4H1; P2RX1; ALDOC; SMR3A; IL2; CRTAM;…
20500716	hsa-let-7i-3p	MIMAT0004585	2.33	0.67	3.16	0.015975	0.754135	CEACAM7; PLEKHG6; DNASE1L1; RB1CC1; SLC39A9; PIGV; TRPM5; TSPAN32; MLSTD1; NP_071353.4; UQCRC1; KRT23; CRISP2; MARCH2; POLRMT; TBC1D10A; SNRPD3; ABHD4; AHSA1; C14orf145; SFRS5; ZFYVE21; SALL4; RSPO4; SNTA1; CHMP4B; PIGU; MMP15; VPS18; NEFM; CKM; NP_060505.1; CRX; DLX5; Q6NZ63_HUMAN; HOXA6; SPAM1; RBM28; NP_612412.2; RLN1; KAZALD1; KRT37; TRIM16L; LDHA; PRPF19; POLR3B; USP5; CLEC4A; TBP; WISP3; TT…
20501157	hsa-miR-106b-5p	MIMAT0000680	3.03	0.94	4.26	0.019754	0.754135	PLEKHM1; NP_653337.1; NM_001040457.1; DYRK4; PLEKHG6; CAMKK1; C12orf5; CUL1; SPAG7; OR1I1; SNRPD3; CENPM; DMC1; HSCB; FOXRED2; Q5JY13_HUMAN; PSMC6; ATP6V1D; C14orf166B; VRK1; TCFL5; PTK6; RNF125; H2BFWT; GLA; ATP12A; ORC6L; DHODH; QPRT; DKK4; GSR; TNFRSF10A; PAF1; LIN7B; TBC1D17; SLC1A6; M6PRBP1; SULT2A1; DNASE2; KCNN1; PIK3R2; WBP7_HUMAN; CPA2; PON2; ITGB8; MPP6; ABHD11; FKBP14; MOGAT3; POLD2; K…
20506715	hsa-miR-1183	MIMAT0005828	3.11	0.99	4.35	0.017376	0.754135
20506771	hsa-miR-1227-5p	MIMAT0022941	3.02	2.01	2.01	0.030113	0.754135
20518782	hsa-miR-1268b	MIMAT0018925	5.05	1.62	10.82	0.039768	0.754135
20506872	hsa-miR-1275	MIMAT0005929	3.53	1.43	4.29	0.000754	0.558093
20504590	hsa-miR-1298-5p	MIMAT0005800	2.44	0.63	3.52	0.025849	0.754135
20535920	hsa-mir-1306	MI0006443	1.89	0.54	2.56	0.045089	0.754135
20500751	hsa-miR-143-5p	MIMAT0004599	1.73	0.54	2.27	0.010661	0.754135	NP_653337.1; GRIPAP1; CDH17; CD22; MASP1; ANKRD16; LYRM2; ZNF324; RBM41; OR1I1; CENPM; DMC1; HSCB; Q5JY13_HUMAN; ATP6V1D; EFS; NP_116019.1; PTK6; PROKR2; ACSM1; TTC35; PNPLA6; DHDH; PTOV1; SULT2A1; PIK3R2; GTPBP10; C1GALT1; PITRM1; ACCN1; CACNG1; NP_057576.2; NP_443196.1; CD82; IL10RA; DIP2B; MRPL51; CTL4_HUMAN; COMMD2; GGCX; C20orf117; LOC646871; DYNLL2; IAPP; Q9H521_HUMAN; NME2P1; HOXC12; SLC35…
20507944	hsa-miR-1538	MIMAT0007400	1.9	0.56	2.53	0.026466	0.754135
20500788	hsa-miR-185-3p	MIMAT0004611	1.8	0.58	2.33	0.044342	0.754135	PSMB6; ESRRA; SEMA3F; MMP23A; NP_116211.1; TRPM5; KLK14; COASY; PPP2R5B; PYGM; LLGL2; ALPK1; GAL3ST2; MLF2; DHPS; ATP5D; GPSN2; MORC2; BIK; CHGA; MTHFD1; SRMS; WDR13; CRYM; PNPLA6; PTOV1; KIR3DX1; CCDC9; CAPS; C19orf56; SLC5A5; WBP7_HUMAN; FKBP8; EVX1; PCOLCE; RARRES2; KAZALD1; NP_006686.1; WNT3; FAM18B2; ALDH3A1; ICAM2; KRT32; SLC15A3; POU2AF1; GLI1; OGFOD2; GAPDH; USP5; SPSB2; PCDH12; ABTB1; SL…
20535961	hsa-mir-1910	MI0008331	1.92	0.62	2.45	0.023829	0.754135
20509228	hsa-miR-1910-5p	MIMAT0007884	3.38	1.71	3.18	0.003814	0.754135	MYL6
20535966	hsa-mir-1915	MI0008336	4.46	1.68	6.87	0.049654	0.754135
20500799	hsa-miR-195-3p	MIMAT0004615	4.52	0.55	15.71	0.042201	0.754135	PLEKHG6; NNAT; GPKOW; KRT13; DERL2; TMEM16H; CTTNBP2; LLGL2; FAP; MAPKAPK5; CHRD; CCDC80; GSTA3; BIK; MCM5; PSMC6; CTSZ; CHRDL1; PIN4; CRYM; FGL1; PLAUR; KIR3DX1; CRX; WBP7_HUMAN; GDF10; CMAS; FANCE; AADAC; MSH2; WBP1; TMEM166; Q5W161_HUMAN; MYOG; WIPF3; C1orf63; KATNAL2; LENG4; KLF2; GNGT1; Q8WWB0_HUMAN; PMS2L3; RASL11B; C22orf24; MTX2; CYorf15B; CHD1L; FBXW9; CCDC35; ILKAP; DMGDH; CCNA1; MORC4;…
20500152	hsa-miR-199a-5p	MIMAT0000415	2.89	0.67	4.67	0.004947	0.754135
20500137	hsa-miR-19b-3p	MIMAT0000074	3.49	0.93	5.89	0.016167	0.754135	RAB21; ARF5; M6PR; CCL18; NM_001040457.1; FAM76A; ABHD5; PSD; GRN; ARHGEF5; CAMKK1; PRSS22; BCL3; PDZD4; PRLH; ALPK1; ARP21_HUMAN; PSG2; PSG6; ACTN1; SLC13A1; C1orf41; ZNF324; YPEL3; KRT23; DHPS; TGFBR3; TBC1D10A; C22orf31; CABP7; PLEK2; AHSA1; NFKBIA; PNN; CSTF1; CHMP4B; FAM83D; MLRM_HUMAN; FMR1; ATP12A; NDFIP2; NTHL1; TGM5; HNRPL; PON2; PSMA2; C5; SETX; WNT3; PFN1; CCL2; NOLA1; DBX1; PRPF19; DD…
20500151	hsa-miR-25-3p	MIMAT0000081	3.33	0.95	5.2	0.005406	0.754135	CLIC1; NM_001040457.1; SYPL1; XYLT2; SNAI2; SLC45A4; GABARAPL2; NSMAF; PSMA4; CLDN11; CDC27; Q6ZU30_HUMAN; ISOC2; CIC; BCAR1; RAPGEF3; TSPAN32; SLC25A3; DMRT3; ANKRD16; LAMP2; RPL6; SIRT4; TGM1; MYH9; C14orf174; CHGA; C20orf27; ACP5; TNFRSF10A; RELB; O75864_HUMAN; ZNRF4; NP_940938.1; DNASE2; CPA2; NOD1; ZNF29_HUMAN; CCL8; TCF2; IBSP; NOLA1; CD69; FZD10; THEM2; BYSL; HAND1; BCL6; COMMD2; EIF2AK2; …
20500399	hsa-miR-26a-5p	MIMAT0019886	1.59	3.84	-4.77	0.046172	0.754135
20501179	hsa-miR-296-3p	MIMAT0004679	1.93	0.63	2.47	0.030011	0.754135	SETDB1; HSPB6; USH1C; COPZ2; TFAP2D; GPRC5A; GRN; ISOC2; FNDC8; PYGM; ZNF416; HBQ1; REM1; TGM6; FLT3LG; TPSD1; OCEL1; C19orf21; MIF; MORC2; CRYBB1; C22orf28; TMEM112B; NIPSNAP1; MCM5; RASD2; TXN2; CGRRF1; AHSA1; CPNE6; CHMP4A; C20orf119; BIRC7; EEF1A2; SNTA1; WDR13; PCSK1N; ITIH5L; SOLH; QPRT; MAZ; SLC6A2; DNAJC17; CNOT3; HNRPL; LHB; SNRP70; SF3A2; CCDC130; CLC; CCDC9; CD79A; NKG7; CEACAM3; CDC37…
20501159	hsa-miR-29c-5p	MIMAT0027591	0.51	1.9	-2.61	0.012524	0.754135
20519585	hsa-miR-3064-5p	MIMAT0019864	2.4	0.83	2.97	0.018627	0.754135
20515560	hsa-miR-3147	MIMAT0015019	1.47	0.4	2.1	0.011641	0.754135
20515563	hsa-miR-3149	MIMAT0015022	4.04	0.76	9.73	0.024201	0.754135
20515624	hsa-miR-3188	MIMAT0015070	1.75	0.57	2.27	0.03182	0.754135	RPLP1
20517831	hsa-miR-3619-3p	MIMAT0019219	2.16	0.67	2.81	0.024073	0.754135
20536747	hsa-mir-3689f	MI0016837	2.9	0.65	4.74	0.03667	0.754135
20502129	hsa-miR-425-5p	MIMAT0003393	3.45	0.87	5.99	0.028315	0.754135	NADK
20517727	hsa-miR-4263	MIMAT0016898	3.29	0.48	7.01	0.017193	0.754135
20518818	hsa-miR-4443	MIMAT0018961	2.53	1.41	2.18	0.011504	0.754135
20518835	hsa-miR-4455	MIMAT0018977	4.64	0.73	15	0.040409	0.754135
20518845	hsa-miR-4463	MIMAT0018987	4.02	1.04	7.91	0.046576	0.754135
20536762	hsa-mir-4489	MI0016850	1.83	0.72	2.16	0.002563	0.754135
20518888	hsa-miR-4493	MIMAT0019028	2.73	0.75	3.95	0.036586	0.754135
20518892	hsa-miR-4497	MIMAT0019032	7.12	2.91	18.48	0.03045	0.754135
20502446	hsa-miR-451a	MIMAT0001631	3.47	0.84	6.21	0.028039	0.754135	UBE2H; CCL18; COPZ2; SLC39A9; NSMAF; PSMA4; ZPBP; GNA11; CECR5; KCNQ1; ACTL6B; C18orf55; C12orf5; RRP15; PSG2; DIMT1L; ITGB4; KLHDC5; TMEM14A; FGF22; MIF; ASPHD2; LGALS1; BIK; PHF5A; SUPT16H; SRP54; RNF125; POLI; STAG2; HTATSF1; PARD6A; SCG3; GDAP1; FGL1; PAF1; DHDH; CBLL1; CPD; DRG2; HSD17B1; IL2; LDHA; SLC15A3; ELK3; TPI1; BTNL8; IL5; PCDH12; ACADL; TMEM59; SGIP1; NDUFB3; ACYP1; CRIPT; CENTD3; …
20519405	hsa-miR-4632-5p	MIMAT0022977	3.74	2.03	3.28	0.022335	0.754135
20519416	hsa-miR-4639-3p	MIMAT0019698	1.94	0.91	2.04	0.045512	0.754135
20519427	hsa-miR-4647	MIMAT0019709	2.02	0.62	2.63	0.01418	0.754135
20519429	hsa-miR-4649-5p	MIMAT0019711	3.11	1.95	2.23	0.04156	0.754135
20536895	hsa-mir-4669	MI0017300	1.83	0.77	2.08	0.024134	0.754135
20519491	hsa-miR-4686	MIMAT0019773	2.26	0.59	3.18	0.003217	0.754135
20519493	hsa-miR-4687-3p	MIMAT0019775	4	0.97	8.21	0.044159	0.754135
20519497	hsa-miR-4689	MIMAT0019778	2.54	0.74	3.49	0.036797	0.754135
20519507	hsa-miR-4695-5p	MIMAT0019788	3.04	1.5	2.9	0.034111	0.754135
20519530	hsa-miR-4709-3p	MIMAT0019812	1.32	0.31	2.02	0.035855	0.754135
20519533	hsa-miR-4710	MIMAT0019815	2.97	1.81	2.22	0.007244	0.754135
20519549	hsa-miR-4717-3p	MIMAT0019830	3.15	1.16	3.99	0.0146	0.754135
20519610	hsa-miR-4750-3p	MIMAT0022979	4.17	5.53	-2.58	0.037433	0.754135
20519626	hsa-miR-4758-5p	MIMAT0019903	2.86	1.03	3.56	0.041018	0.754135
20520198	hsa-miR-5001-5p	MIMAT0021021	2.61	1.58	2.03	0.014573	0.754135
20503885	hsa-miR-504-3p	MIMAT0026612	2.79	0.9	3.71	0.014703	0.754135
20515611	hsa-miR-548w	MIMAT0015060	2.47	1.19	2.43	0.003815	0.754135
20504331	hsa-miR-593-3p	MIMAT0004802	1.58	0.53	2.07	0.004649	0.754135
20504332	hsa-miR-595	MIMAT0003263	4.46	0.46	16	0.039435	0.754135	PARD6A; DBNDD1; C16orf42; NDUFAB1; PLEKHG6; ABHD5; VDAC3; LCP2; NFE2L3; GNA11; AQR; NOX3; FGF4; C18orf55; NEB; ADAM7; SP140; ARP21_HUMAN; DIMT1L; APOH; C19orf21; CGRRF1; ARSD; TAF9; ATP12A; ACD; COG4; HMOX2; HNRPL; SNAPC2; PEG3; LGALS13; C19orf56; MPP6; AGR2; NP_060390.3; CREB3; ZNF29_HUMAN; DDX5; FAM20A; FOXN1; KLHL2; NP_001006656.1; ZNF259; LTBR; ACRBP; GPX5; FBXL4; MEP1A; PKD2L2; KIF20A; HAND1…
20504351	hsa-miR-610	MIMAT0003278	1.96	0.47	2.8	0.013181	0.754135	VASP; CCL26; MGST1; STRAP; NP_115661.1; DCN; CDC27; BTN3A1; AQR; NOX3; C12orf5; ARP21_HUMAN; SLC25A3; DIMT1L; APOH; L3MBTL2; ACO2; SNAPC1; RIN3; PABPN1; TH1L; C20orf118; MLRM_HUMAN; PIN4; CBLN1; WFDC1; NP_001013009.2; DCTN6; CHMP5; CDH23; ST6GALNAC2; ZNHIT3; KRT37; HOXB6; GCN5L2; PPY; CD38; PF4V1; PDHX; SCGB2A2; C11orf58; SYT10; ELK3; OGFOD2; TIMELESS; THEM2; KIAA0274; BYSL; COX7A2; LNPEP; HRH2; …
20524035	hsa-miR-6125	MIMAT0024598	5.88	2.88	8	0.026597	0.754135
20525386	hsa-miR-6511b-5p	MIMAT0025847	4.51	5.94	-2.69	0.018022	0.754135
20504408	hsa-miR-652-3p	MIMAT0003322	1.83	0.72	2.17	0.000494	0.55052	CBS; ARF5; CD79B; IL32; VDAC3; PSMA4; TNFRSF17; TNFRSF1A; ALS2CR2; MOGAT2; REM1; POLRMT; THAP7; LGALS1; C22orf28; FOXRED2; ACO2; HDAC10; PLEK2; PCK2; BIRC7; C20orf27; ACSM1; NP_060701.1; TGM5; PPP2CB; C19orf44; M6PRBP1; RPS19; ICAM5; RABAC1; GCDH; UBE2D4; AATF; CARKL; GALK1; CAMTA2; RASD1; ACCN1; MPP2; HLF; NFKB1; C11orf63; MYF6; GNB3; TPI1; C6orf32; CTL4_HUMAN; DAP; PCDHB5; THG1L; PCDH12; ZNHIT4…
20504424	hsa-miR-656-5p	MIMAT0026627	2.38	0.4	3.94	0.002195	0.754135
20535404	hsa-mir-661	MI0003669	2.36	1.17	2.28	0.025404	0.754135
20525394	hsa-miR-6722-3p	MIMAT0025854	3.62	1.14	5.6	0.042472	0.754135
20525396	hsa-miR-6724-5p	MIMAT0025856	4.79	2.26	5.79	0.035155	0.754135
20525414	hsa-miR-6726-5p	MIMAT0027353	2.33	1.09	2.37	0.004634	0.754135
20525444	hsa-miR-6741-5p	MIMAT0027383	3.79	1.62	4.49	0.048673	0.754135
20525487	hsa-miR-6763-5p	MIMAT0027426	2.56	0.68	3.69	0.013078	0.754135
20537508	hsa-mir-6765	MI0022610	2.05	1.04	2.01	0.046792	0.754135
20525547	hsa-miR-6793-5p	MIMAT0027486	2.03	0.59	2.71	0.007479	0.754135
20525551	hsa-miR-6795-5p	MIMAT0027490	1.8	0.67	2.19	0.003652	0.754135
20525561	hsa-miR-6800-5p	MIMAT0027500	3.41	1.19	4.67	0.036992	0.754135
20525585	hsa-miR-6812-5p	MIMAT0027524	2.97	0.93	4.11	0.005087	0.754135
20525606	hsa-miR-6822-3p	MIMAT0027545	1.8	0.41	2.61	0.004961	0.754135
20525609	hsa-miR-6824-5p	MIMAT0027548	1.78	0.57	2.31	0.03625	0.754135
20525673	hsa-miR-6856-5p	MIMAT0027612	1.75	0.74	2.01	0.016603	0.754135
20525677	hsa-miR-6858-5p	MIMAT0027616	3.73	2.12	3.07	0.045101	0.754135
20525683	hsa-miR-6860	MIMAT0027622	2.98	0.92	4.19	0.015623	0.754135
20525701	hsa-miR-6870-5p	MIMAT0027640	1.67	0.65	2.02	0.017537	0.754135
20525743	hsa-miR-6891-5p	MIMAT0027682	2	0.89	2.16	0.003669	0.754135
20526172	hsa-miR-7107-5p	MIMAT0028111	2.15	0.84	2.47	0.001237	0.754135
20526178	hsa-miR-7110-5p	MIMAT0028117	4.23	0.63	12.14	0.0254	0.754135
20526186	hsa-miR-7114-5p	MIMAT0028125	3.51	1.49	4.04	0.013747	0.754135
20526861	hsa-miR-7150	MIMAT0028211	2.98	1.4	2.99	0.007717	0.754135
20537872	hsa-mir-7156	MI0023616	2.12	0.65	2.77	0.034971	0.754135
20505801	hsa-miR-760	MIMAT0004957	1.97	0.84	2.2	0.047116	0.754135	DNTTIP1; ESRRA; CACNG3; KIAA0100; COPZ2; CD79B; CRLF1; YBX2; ARHGEF5; CREB3L3; CD22; FNDC8; PANX2; MASP1; RDH8; PILRA; ITGB4; SULT2B1; OAS1; MLF2; YPEL3; TFAP4; ATP5D; MAPK12; ANKRD54; PMM1; CTSG; GSTZ1; RIN3; SLCO4A1; C20orf159; PIGU; SARS2; O75864_HUMAN; CKM; PEX11G; CCDC9; ABCF2; TFR2; NP_612412.2; C8G; RBP3; PSMB3; WNT3; NAGLU; LRRC59; VTN; CD38; PRPF19; DAO; ARPC3; AKAP3; LTBR; COPS7A; CDCA3…
20504594	hsa-miR-764	MIMAT0010367	2.34	0.81	2.88	0.029753	0.754135
20528493	hsa-miR-7641	MIMAT0029782	2.46	0.68	3.42	0.031126	0.754135
20504583	hsa-miR-766-3p	MIMAT0003888	1.34	2.59	-2.37	0.020474	0.754135	CNOT1; RPUSD1; ERCC1; GRIPAP1; PSMC4; FAM50A; KIAA1543; BCAR1; PYGM; RAPGEF3; PTPN18; PPP1R13B; TFAP4; LAMB4; ABCC6; TGM1; C19orf26; GADD45B; IGF2AS; TBC1D10A; CRYBB3; ASPHD2; CBY1; EIF3S7; ZFP64; SNTA1; HAS3; ARHGDIG; METRN; GDAP1; EBI3; FSD1; RPS19; SIGLEC5; CACNG7; GCDH; ABHD11; AEBP1; ZNF688; FBXL15; HSD17B1; RND2; ZNF259; ST3GAL4; C11orf21; GLI1; KIF6; TNNC1; SLC30A3; WBP1; IGFBP2; WNT6; KIA…
20537993	hsa-mir-7850	MI0025520	1.74	0.68	2.07	0.037151	0.754135
20506009	hsa-miR-939-5p	MIMAT0004982	2.66	0.78	3.69	0.015648	0.754135	AMPD2; ARF5; POLDIP2; COPZ2; SCN4A; SNX26; YBX2; PPP5C; ADRB1; GRN; FAM50A; PANX2; BCAR1; SLC9A3R2; GAL3ST2; PLOD1; UQCRC1; CHRD; TGM1; PRRT1; OCEL1; PSMD8; FGF22; GPSN2; POLR2E; TBC1D10A; TCN2; MORC2; MFNG; PLA2G3; GGTL4; CBY1; JOSD1; ACO2; PMM1; HDAC10; PCSK1N; ORC6L; SOLH; MAZ; APBA2; TG; GML; PLAUR; CKM; CNTD2; EBI3; CD79A; HAS1; DBP; CACNG7; JAK3; PIK3R2; RAB3A; WBP7_HUMAN; FKBP8; CADM4; HOX…
20501177	hsa-miR-99b-3p	MIMAT0004678	2.77	0.61	4.46	0.016607	0.754135	TMEM97; ARF5; CD4; ST6GALNAC1; NOX3; TMEM161A; REXO1; NP_071353.4; MRPL28; CACNB1; GNPTG; KRT23; C22orf28; CDKN3; RIN3; CRNKL1; ACOT8; NME3; PDIA2; AQP8; RELB; FCGRT; AES; C19orf53; HAS1; RAB3D; RASIP1; C19orf56; SLC5A5; AGR2; CYP26A1; VTN; SPA17; GALNTL4; CDCA3; HCFC2; BRD8; KIF20A; PCDHB5; FANCL; PROC; SARS; ANKRD38; MMP8; C10orf95; HOXB1; CENTD3; SLC25A2; TEX14; GSTM2; POLN; TCP11; C20orf90; C…

## Sheet: Differential miRNAs in exosome
Transcript Cluster ID	Transcript ID(Array Design)	Accession	Canc Bi-weight Avg Signal (log2)	Normal-e + Cirrhosis-e Bi-weight Avg Signal (log2)	Fold Change (linear) (Canc vs. Normal-e + Cirrhosis-e)	ANOVA p-value (Canc vs. Normal-e + Cirrhosis-e)	FDR p-value (Canc vs. Normal-e + Cirrhosis-e)	Target Gene Symbols	TC Comment
20506715	hsa-miR-1183	MIMAT0005828	1.82	0.39	2.69	3.8e-05	0.078229
20506801	hsa-miR-1207-5p	MIMAT0005871	2.1	0.86	2.37	0.000813	0.199717
20535794	hsa-mir-1225	MI0006311	1.94	0.66	2.43	0.003748	0.350093
20506763	hsa-miR-1225-5p	MIMAT0005572	1.78	0.51	2.41	0.021289	0.464426	GALK1
20500726	hsa-miR-122-5p	MIMAT0000421	2.52	7.7	-36.28	0.000643	0.170531	CDK4; RFC2; ADCK2; DNAH2; PPP2R5B; PYGM; PIGB; SPP2; RDH8; SP140; CEACAM21; ACTN1; ZNF8; DIMT1L; CHRD; GLG1; TCN2; C22orf28; ERH; VRK1; CPNE6; TAF9; MLNR; ACD; NME3; ZP2; CRYM; HNRPL; TBC1D17; LGALS13; POLR2I; TGFB1; ABHD11; RBM28; VIM; RBP3; ZNHIT3; P2RX5; DDX5; CCL1; GCN5L2; C11orf58; ARPC3; NUP107; RSHL3; FANCE; BYSL; MEP1A; KIF20A; PCDHB7; PRTN3; GRIN3B; ATP6V1B1; Q9H557_HUMAN; YLPM1; PCDHB12…
20506771	hsa-miR-1227-5p	MIMAT0022941	3.01	1.84	2.26	0.018909	0.458572
20535797	hsa-mir-1228	MI0006318	1.45	0.44	2.02	0.026565	0.470216
20506774	hsa-miR-1228-5p	MIMAT0005582	5.16	2.22	7.67	0.013796	0.458572
20506777	hsa-miR-1229-3p	MIMAT0005584	1.78	0.71	2.1	0.032116	0.478821	PAK4
20506781	hsa-miR-1233-5p	MIMAT0022943	3.96	1.78	4.53	0.007957	0.450128
20515591	hsa-miR-1260b	MIMAT0015041	2.6	1.36	2.35	0.010147	0.458572	BZW1
20518782	hsa-miR-1268b	MIMAT0018925	2.76	1.26	2.82	0.002998	0.330437
20520349	hsa-miR-1273f	MIMAT0020601	3.66	0.79	7.33	0.016414	0.458572
20506872	hsa-miR-1275	MIMAT0005929	3.24	1.17	4.2	0.003138	0.333153
20535910	hsa-mir-1281	MI0006428	1.39	0.28	2.17	0.03991	0.479378
20504564	hsa-miR-1296-5p	MIMAT0005794	1.37	0.3	2.1	0.037282	0.479247	IFNGR2
20506825	hsa-miR-1299	MIMAT0005887	1.45	0.02	2.69	0.01844	0.458572
20535836	hsa-mir-1299	MI0006359	7.1	0.66	87.29	0.029078	0.470216
20519494	hsa-miR-1343-5p	MIMAT0027038	2.46	0.74	3.31	0.030781	0.471946
20500777	hsa-miR-138-1-3p	MIMAT0004607	3.1	0.47	6.2	0.014329	0.458572	KIAA0100; NFE2L3; YIPF1; KCNQ1; TRO; RRN3; MT3; RPL6; SPG21; OCEL1; SRR1L_HUMAN; PATZ1; SYNGR1; PNPLA3; GSTZ1; MTHFD1; VRK1; PABPN1; KCND1; NTHL1; FA2H; BCKDK; BRF2; PPP2CB; RELB; SGTA; HAS1; RASIP1; TMEM147; BET1; NP_060390.3; AEBP1; KAZALD1; MRPL27; SART3; FZD10; AICDA; BRD8; SLC4A9; LOX; CDH9; C3orf28; PROC; OPRD1; ADH6; CROP_HUMAN; TEX14; GSTM2; TTC21B; SNRPC; C6orf130; HIST1H2BJ; OR2B6; RNF1…
20500746	hsa-miR-140-3p	MIMAT0004597	0.53	3.56	-8.17	0.049197	0.508421	USP46; ARF5; IFRD1; TRAPPC6A; RPS20; XYLT2; GRN; PPP1R3F; TNFRSF19L; YIPF1; ZNF275; JMJD2B; BCL3; EPHA8; RDH8; TSPAN32; ARP21_HUMAN; LYRM2; TDRD3; ZNF324; MT3; SPG21; GNPTG; TCN2; SLC25A1; HMG2L1; PNPLA5; ACO2; CPNE6; SLCO4A1; E2F1; PXMP4; ARSD; GLA; ACP5; NTHL1; ARHGDIG; FCGRT; PEX11G; DOT1L; CASP14; LIM2; DBP; DNASE2; GSK3A; HBP1; TFR2; BAG1; GIT1; SLC25A11; PHF17; CD82; DBX1; CD69; FZD10; CTL4…
20500781	hsa-miR-149-3p	MIMAT0004609	3.46	1.3	4.48	0.01512	0.458572	TGIF2; ARF5; COPZ2; IL32; HSD17B10; KIAA1411; FLT3LG; DHPS; THAP7; MCM5; AHSA1; CHMP4A; MYBL2; BIRC7; C20orf27; CST4; MAZ; NP_057218.1; CNOT3; PNPLA6; STXBP2; SARS2; RELB; AMH; NKG7; DBP; CAPS; GCDH; WBP7_HUMAN; HAMP; FKBP8; GSK3A; ZNF574; MOSPD3; CDH23; SLC25A39; PFN1; RASD1; CCL13; RCVRN; PRPF19; MYL2; ARHGDIB; GNB3; SPSB2; OPRM1; TNNC1; NRBP1; WBP1; IGFBP2; WNT6; PRTN3; ATP6V1B1; TPSG1; STX10;…
20507944	hsa-miR-1538	MIMAT0007400	2.4	0.09	4.95	0.027898	0.470216
20535941	hsa-mir-1825	MI0008193	1.99	0.79	2.3	0.022332	0.464426
20509227	hsa-miR-1909-3p	MIMAT0007883	2.96	0.83	4.39	0.04474	0.495544	MPRIP
20509226	hsa-miR-1909-5p	MIMAT0007882	3.6	0.13	11.05	0.009689	0.458572	CPZ
20509228	hsa-miR-1910-5p	MIMAT0007884	3.32	0.99	5.01	0.028666	0.470216	MYL6
20535966	hsa-mir-1915	MI0008336	2.43	0.52	3.73	0.046191	0.496735
20500797	hsa-miR-194-5p	MIMAT0000460	0.63	3.39	-6.78	0.026085	0.470216	TYMS; DVL2; JHDM1D; CRY1; AQR; NOX3; KIAA1543; NEB; TMEM131; DIMT1L; KHSRP; SIGLEC1; C21orf111; SERPIND1; GSTT2; ADSL; RBX1; PIGH; C14orf145; TUBB1; RNF125; ACP5; OIP5; RIPK2; NP_057218.1; TTC35; PLAUR; PAF1; RELB; FBL; RABAC1; ZNF574; Q6NZ63_HUMAN; ATE1; OBFC1; CCL3; DHX33; EPX; PHF17; FRG1; CCDC86; PRPF19; PDHX; ACRBP; USP5; PRKAB1; GPR63; C6orf118; MRPL2; MEP1A; TTC1; HRG; ECT2; MORC1; HSD3B1;…
20500799	hsa-miR-195-3p	MIMAT0004615	3.21	0.57	6.25	0.033693	0.479247	PLEKHG6; NNAT; GPKOW; KRT13; DERL2; TMEM16H; CTTNBP2; LLGL2; FAP; MAPKAPK5; CHRD; CCDC80; GSTA3; BIK; MCM5; PSMC6; CTSZ; CHRDL1; PIN4; CRYM; FGL1; PLAUR; KIR3DX1; CRX; WBP7_HUMAN; GDF10; CMAS; FANCE; AADAC; MSH2; WBP1; TMEM166; Q5W161_HUMAN; MYOG; WIPF3; C1orf63; KATNAL2; LENG4; KLF2; GNGT1; Q8WWB0_HUMAN; PMS2L3; RASL11B; C22orf24; MTX2; CYorf15B; CHD1L; FBXW9; CCDC35; ILKAP; DMGDH; CCNA1; MORC4;…
20510799	hsa-miR-1972	MIMAT0009447	3.4	1.07	5.01	0.034238	0.479247
20500395	hsa-miR-197-3p	MIMAT0000227	2.4	0.92	2.79	0.029614	0.470538	VDAC1; TRAPPC6A; KRT33A; CDH17; BCAR1; COASY; ANKRD16; ZNF324; MT3; SLC7A8; UNC13D; AAAS; EFNA2; MFNG; NHP2L1; CENPM; UNC84B; CPNE6; E2F1; SLC32A1; USP11; MT4; PLLP; CDIPT; VPS18; IL12RB1; ZNF302; RELB; PEX11G; NP_060505.1; CAPS; ERF; TADA2L; Q13034_HUMAN; RND2; PRPF19; KCNA1; SPSB2; C6orf105; SLC4A9; THG1L; SLC7A14; UMPS; NRBP1; TTC31; DOK1; IGFBP2; GORASP2; ATP6V1B1; DEADC1; C14orf58; TTLL2; ST…
hsa-miR-199a-5p	hsa-miR-199a-5p	MIMAT0005825	1.52	0.4	2.18	0.048018	0.504812
20512262	hsa-miR-2277-3p	MIMAT0011777	3.83	0.65	9.06	0.019104	0.458572
20537041	hsa-mir-2467	MI0017432	1.67	0.5	2.25	0.033784	0.479247
20500399	hsa-miR-26a-5p	MIMAT0003251	3.15	4.5	-2.54	0.037906	0.479378	HNRNPA0; YBX2; RB1CC1; CDH17; LRRC7; LCP2; ZFHX4; NFE2L3; ZNF275; OTUD5; DERL2; KIF22; TMEM161A; LLGL2; DLX3; STK10; CPB2; CDC2L5; ACTR6; TFAP2C; REM1; RGS17; ADH7; ZNF184; TGFBR3; PCDH11Y; PAPOLA; POLE2; CTSZ; FMR1; PLLP; SETD6; SFRS16; PEX11G; FKBP8; NP_612412.2; GIMAP2; MRPL32; SEC61B; C9orf46; VIM; PPIF; DDX5; HSD17B1; HSPA8; BIRC2; RPS13; RPLP0; LTA4H; RAD51AP1; Q9Y2I9_HUMAN; GOLT1B; SFRS9; …
20500723	hsa-miR-27b-3p	MIMAT0000419	-0.19	1.12	-2.48	0.029411	0.470538	TMTC1; DVL2; QPCTL; RWDD2; SCTR; DERA; PIGQ; OTC; PARP3; GSCL; FAM50A; NOX3; BCL3; MLSTD1; ACTR6; TDRD3; TXNDC3; YPEL3; SPAG7; RGS17; TMEM101; RPGRIP1; CRISP2; SH3GLB1; MZF1; SEC14L3; ASPHD2; TMEM112B; TXN2; ACO2; VRK1; PROCR; CTSZ; PIGU; NXT2; TLR8; UBE2NL; ACP5; PSMD7; PDIA2; GSPT1; USP31; RASL12; STMN2; RUVBL2; PDCD5; EBI3; PON2; DLX5; HOXA13; BUD31; MOSPD3; MOGAT3; ACTA2; FBXL15; PPIF; CSF3; …
20500722	hsa-miR-27b-5p	MIMAT0004588	3.05	0.52	5.78	0.01909	0.458572	ZNF264; HS3ST1; GPRC5A; GRIPAP1; NP_115661.1; HEBP2; CECR5; ST6GALNAC1; PSMC4; NEB; TMEM101; KRT23; TMEM14A; AMELY; PIK3IP1; MIOX; FOXRED2; C14orf105; POLI; GPR50; ACP5; PLLP; COG4; MAZ; TGM5; NEFM; APLP1; UPK1A; CYP3A43; CBLL1; GLCCI1; SETX; VIM; RBP3; ZNF29_HUMAN; PIGL; RCVRN; HSPA8; NP_055919.1; CYP27B1; CLEC4A; COX6A1; POU4F3; CCNG1; AADAC; NP_060229.2; PROC; PRAMEF10; PRAMEF4; NT5C1A; CD160;…
20535699	hsa-mir-297	MI0005775	1.67	0.44	2.35	0.028847	0.470216
20506022	hsa-miR-297	MIMAT0004450	6.12	0.52	48.6	0.041536	0.48226	HIVEP2; STRAP; OTC; RTN4R; HEBP2; CREB3L3; MRPS35; CD22; ZNF275; NOX3; TNFRSF1A; BCL3; RDH8; TXNDC3; KLHDC5; STX1B2; GSTT2; LRP5L; ACR; AHSA1; VRK1; STS; F9; USP11; TTC35; FGL1; FZR1; ZNF574; TFPI2; HYAL4; CRYBA1; PNPO; MYH3; PUS3; ATPBD1C; DUSP16; REV3L; RSHL3; C6orf118; MORC1; WBP1; KCNJ13; C1orf102; SLAMF1; MMP8; SPACA1; CCNI; PCNXL2; LOC391370; LOC649930; Q9H354_HUMAN; INSL4; TBX4; FBXO24; IN…
20501159	hsa-miR-29c-5p	MI0008192	4.32	5.52	-2.29	0.04787	0.504647
20519585	hsa-miR-3064-5p	MIMAT0019864	1.19	0.12	2.1	0.008104	0.450128
20536189	hsa-mir-3116-2	MI0014129	1.68	0.56	2.19	0.008052	0.450128
20515514	hsa-miR-3120-5p	MIMAT0019198	1.81	0.25	2.95	0.008251	0.452187
20518843	hsa-miR-3135b	MIMAT0018985	2.58	0.65	3.8	0.011316	0.458572
20515563	hsa-miR-3149	MIMAT0015022	1.49	0.39	2.14	0.039837	0.479378
20515610	hsa-miR-3180-3p	MIMAT0015058	1.64	0.61	2.05	0.016203	0.458572
20536301	hsa-mir-3185	MI0014227	2.45	0.47	3.95	0.024231	0.470216
20501278	hsa-miR-328-3p	MIMAT0000752	1.61	0.31	2.45	0.022104	0.464426	ALDH1B1; ESRRA; SEMA3F; CD79B; RPUSD1; QPCTL; PPP5C; SCTR; PSD; CREB3L3; CD22; LMCD1; PANX2; BCAR1; COASY; FGF4; BPIL1; PILRA; MRPL28; SULT2B1; PPP1R13B; UQCRC1; CHRD; TMEM101; CEBPE; SLC22A17; KLHL20; TMED1; C19orf15; FGF22; POLRMT; MMP11; TBC1D10A; CRYBB3; CENPM; TMEM112B; RHBDD3; RASL10A; PNPLA5; UPK3A; PMM1; C14orf122; MYBL2; C20orf27; SPINT3; PIGU; CORO1A; C16orf57; DECR2; CDIPT; CNOT3; PAF1…
20501277	hsa-miR-328-5p	MIMAT0026486	4.73	1.28	10.93	5.9e-05	0.078229
20501314	hsa-miR-346	MIMAT0000773	3.31	0.77	5.8	0.021686	0.464426	CNN2; LRRC23; CHGUT_HUMAN; RTN4R; RFC2; CREB3L3; OTUD5; IL4R; RAPGEF3; ASNS; CPB2; TMEM38A; MRPL28; PPP1R13B; UQCRC1; TEKT2; OSM; LGALS2; ASPHD2; UNC84B; RHBDD3; CABP7; C14orf166B; CHMP4B; PIGU; GLA; PLLP; DHODH; COG4; CSK; DKK4; MAN2B1; TULP2; RUVBL2; O75864_HUMAN; SLC1A6; FSD1; NP_940938.1; RBP3; P2RX5; ZNHIT3; WNT3; RND2; CACNG1; MRPL23; LTBR; SLC6A7; PCDH12; BCL6; RBP1; ZNHIT4; ENO1; ANKRD38;…
20501169	hsa-miR-34b-3p	MIMAT0004676	1.52	0.5	2.03	0.035207	0.479247	ENOSF1
20517831	hsa-miR-3619-3p	MIMAT0019219	1.52	0.16	2.58	0.016617	0.458572
20536593	hsa-mir-3689a	MI0016090	1.3	0.23	2.11	0.034604	0.479247
20518426	hsa-miR-3907	MIMAT0018179	4.29	0.52	13.63	0.017862	0.458572
20536601	hsa-mir-3907	MI0016410	3.03	0.42	6.11	0.024573	0.470216
20518458	hsa-miR-3928-5p	MIMAT0027037	2.33	0.43	3.74	0.012598	0.458572
20518629	hsa-miR-3940-5p	MIMAT0019229	4.29	1.96	5.02	0.030818	0.471946
20518636	hsa-miR-3944-3p	MIMAT0018360	3.81	0.47	10.11	0.018599	0.458572
20536482	hsa-mir-4267	MI0015871	1.7	0.55	2.21	0.016783	0.458572
20517736	hsa-miR-4281	MIMAT0016907	2.82	0.8	4.05	0.004462	0.367983
20517680	hsa-miR-4298	MIMAT0016852	2.59	0.55	4.11	0.00636	0.421745
20536464	hsa-mir-4323	MI0015853	2.07	0.6	2.77	0.00051	0.140892
20536678	hsa-mir-4428	MI0016767	1.35	0.26	2.12	0.018329	0.458572
20529131	hsa-miR-4433b-3p	MIMAT0030414	3.58	0.69	7.39	0.015644	0.458572
20519663	hsa-miR-4436b-5p	MIMAT0019940	3.07	0.67	5.27	0.028952	0.470216
20518815	hsa-miR-4440	MIMAT0018958	5.76	1.03	26.45	0.016549	0.458572
20518818	hsa-miR-4443	MIMAT0018961	2.25	1.04	2.31	0.002867	0.325797
20536697	hsa-mir-4443	MI0016786	1.87	0.36	2.86	0.006523	0.423804
20518822	hsa-miR-4446-5p	MIMAT0019233	1.5	0.3	2.31	0.03728	0.479247
20518839	hsa-miR-4459	MIMAT0018981	2.71	0.97	3.34	0.042468	0.48595
20518844	hsa-miR-4462	MIMAT0018986	1.78	0.55	2.35	0.013437	0.458572
20518845	hsa-miR-4463	MIMAT0018987	3.22	1.56	3.17	0.0019	0.286611
20518878	hsa-miR-4484	MIMAT0019018	7.1	1.49	48.6	0.006011	0.411643
20518890	hsa-miR-4495	MIMAT0019030	1.97	0.49	2.79	0.021854	0.464426
20518892	hsa-miR-4497	MIMAT0019032	5.62	3.18	5.46	0.008661	0.456523
20536805	hsa-mir-4525	MI0016892	4.73	0.28	21.95	0.021269	0.464426
20518933	hsa-miR-4532	MIMAT0019071	4.82	1.72	8.62	0.00517	0.385198
20518946	hsa-miR-4539	MIMAT0019082	2.95	0.9	4.13	0.000257	0.139719
20536852	hsa-mir-4632	MI0017259	1.72	0.5	2.34	0.018392	0.458572
20519405	hsa-miR-4632-5p	MIMAT0022977	3	1.05	3.86	0.000426	0.140892
20519427	hsa-miR-4647	MIMAT0019709	1.45	0.33	2.17	0.03613	0.479247
20519485	hsa-miR-4682	MIMAT0019767	2.21	0.35	3.63	0.017119	0.458572
20536915	hsa-mir-4685	MI0017317	1.75	0.35	2.63	0.011481	0.458572
20519490	hsa-miR-4685-3p	MIMAT0019772	5.08	0.41	25.47	0.015743	0.458572
20519491	hsa-miR-4686	MIMAT0019773	2.02	0.11	3.74	0.01782	0.458572
20519493	hsa-miR-4687-3p	MIMAT0019775	3.79	1.4	5.24	0.022196	0.464426
20519497	hsa-miR-4689	MIMAT0019778	1.74	0.25	2.82	0.017007	0.458572
20519508	hsa-miR-4695-3p	MIMAT0019789	3.07	0.34	6.63	0.002585	0.31739
20519518	hsa-miR-4701-3p	MIMAT0019799	3.13	0.55	5.98	0.001784	0.286611
20519527	hsa-miR-4708-5p	MIMAT0019809	4.33	0.56	13.58	0.015809	0.458572
20519533	hsa-miR-4710	MIMAT0019815	2.78	0.96	3.52	0.00282	0.325797
20519538	hsa-miR-4713-5p	MIMAT0019820	1.57	0.4	2.25	0.023338	0.470216
20519573	hsa-miR-4730	MIMAT0019852	1.84	0.7	2.21	0.039864	0.479378
20536968	hsa-mir-4732	MI0017369	1.52	0.32	2.3	0.027704	0.470216
20519580	hsa-miR-4734	MIMAT0019859	2.69	1.3	2.62	0.026742	0.470216
20536972	hsa-mir-4736	MI0017373	1.44	0.33	2.16	0.012048	0.458572
20519589	hsa-miR-4739	MIMAT0019868	2.91	1.21	3.25	0.030058	0.471946
20519592	hsa-miR-4741	MIMAT0019871	2.19	0.54	3.14	0.0002	0.139719
20519600	hsa-miR-4745-5p	MIMAT0019878	4.2	0.83	10.4	0.004267	0.364477
20519607	hsa-miR-4749-5p	MIMAT0019885	2.72	1.52	2.3	0.009978	0.458572
20519626	hsa-miR-4758-5p	MIMAT0019903	3.46	0.97	5.61	0.008346	0.453622
20537009	hsa-mir-4767	MI0017408	2.13	0.77	2.57	0.023659	0.470216
20519678	hsa-miR-4786-3p	MIMAT0019955	1.71	0.62	2.14	0.035923	0.479247
20537049	hsa-mir-4793	MI0017440	1.43	0.33	2.14	0.023054	0.470216
20519689	hsa-miR-4793-3p	MIMAT0019966	5.78	0.31	44.5	0.028609	0.470216
20537058	hsa-mir-4800	MI0017448	1.21	0.19	2.03	0.011639	0.458572
20503785	hsa-miR-489-5p	MIMAT0026605	1.13	0.12	2.02	0.018825	0.458572
20503885	hsa-miR-504-3p	MIMAT0026612	1.79	0.39	2.64	0.046398	0.496735
20520332	hsa-miR-5093	MIMAT0021085	1.76	0.67	2.14	0.000379	0.139719
20537087	hsa-mir-5095	MI0018001	3.75	1	6.72	0.027979	0.470216
20505752	hsa-miR-541-5p	MIMAT0004919	1.81	0.32	2.8	0.035775	0.479247	CCL26; CRLF1; KRT33A; VDAC3; TSPAN32; ZNF586; KLHDC5; UQCRC1; MAPK13; SEC14L3; MAPK1; MORC2; ASPHD2; ALKBH1; APEX1; CSTF1; C20orf133; CST4; Q5JUV9_HUMAN; C16orf57; HAS3; C16orf61; CLC; APLP1; MCA2_HUMAN; C5; RLN1; SETX; FAM20A; SELPLG; MYF6; ATPBD1C; GTF2H3; IFNG; NANOG; FGFR1OP2; KIF6; KIF2A; AGXT2; AADAC; NDUFS7; DOK1; OPRD1; CD160; MED28; PKN1; TNFAIP6; PPP4R1L; NAGK; MPHOSPH10; KCNK17; CNOT1;…
20518938	hsa-miR-548am-5p	MIMAT0022740	2.01	0.34	3.17	0.026407	0.470216
20504360	hsa-miR-548c-5p	MIMAT0004806	2.01	0.34	3.17	0.026407	0.470216	CCL26; NP_078880.1; PPP5C; MS4A12; SLC7A9; NSMAF; PSMA4; ADRB1; PPP1R3F; GOLGA5; SPP2; PSG6; FAP; IMPG2; MAPKAPK5; APOH; CCDC80; ECHDC1; DMC1; ACO2; CNIH; DHRS7; NFKBIA; POLI; CHRDL1; NP_001013009.2; FDFT1; NEFM; HAS1; CHN2; C5; BLNK; KRT37; PFN1; CCDC47; AKAP10; CCL2; CCL8; CTSC; PUS3; SF1; RPS13; CDCA3; GUCA1B; KIF2A; PPP2CA; RARS; HES1; COMMD2; SPCS1; APOB; PCGF1; IGFBP2; ID2; ACTL8; AKR7A2; E…
20518781	hsa-miR-548o-5p	MIMAT0022738	2.01	0.34	3.17	0.026407	0.470216
20515611	hsa-miR-548w	MIMAT0015060	4.21	0.53	12.83	0.043631	0.492032
20536654	hsa-mir-550b-1	MI0016686	3.51	0.75	6.82	0.023845	0.470216
20536655	hsa-mir-550b-2	MI0016687	3.51	0.75	6.82	0.023845	0.470216
20535314	hsa-mir-574	MI0003581	2.61	0.38	4.67	0.012425	0.458572
20504298	hsa-miR-574-3p	MIMAT0003239	5.33	0.87	22.08	0.025096	0.470216	IGLON5; FUCA2; DVL2; ARHGAP8; SCN4A; OSBPL7; LRRC23; FAM76A; CPA1; GRIPAP1; SLC45A4; GRN; PPP1R3F; CDC27; CECR5; AQR; PANX2; NADK; EPHA8; SP140; C4orf6; GSTP1; IGSF9; TRM6_HUMAN; KRT23; STX1B2; O75264_HUMAN; POLRMT; DMC1; CBY1; RTDR1; SMCR7L; FAM118A; PABPN1; CPNE6; MYBL2; CTSZ; SLCO4A1; F9; RENBP; SGCG; ACSM1; HMOX2; VPS18; PAF1; RUVBL2; O75864_HUMAN; DOT1L; PEG3; ABHD9; NKG7; RASIP1; RAB3A; C19…
20504297	hsa-miR-574-5p	MIMAT0004795	5.37	0.49	29.58	0.036836	0.479247	FOXN3; IL32; ABHD5; RALBP1; DNAH2; CAMKK1; NADK; PPP2R5B; PYGM; PDZD4; SPP2; RDH8; NEB; PLOD1; DIMT1L; ACOX3; APOH; Q9HAC4_HUMAN; STX1B2; C21orf111; POLR2E; TCN2; CENPM; MIOX; HDAC10; EEF1A2; SRMS; TRIB3; SLC25A43; CHRDL1; KCND1; CORO1A; ACD; C16orf57; NME3; WFDC1; DECR2; MEFV; VPS18; RP1; PNPLA6; LIN7B; PEG3; NPVF; SOX12; BCL7B; CREB3; VIM; ST6GALNAC2; AKAP10; DLX4; FOXN1; DBX1; TULP3; DUSP16; E…
20504332	hsa-miR-595	MIMAT0003263	3.08	0.45	6.18	0.014353	0.458572	PARD6A; DBNDD1; C16orf42; NDUFAB1; PLEKHG6; ABHD5; VDAC3; LCP2; NFE2L3; GNA11; AQR; NOX3; FGF4; C18orf55; NEB; ADAM7; SP140; ARP21_HUMAN; DIMT1L; APOH; C19orf21; CGRRF1; ARSD; TAF9; ATP12A; ACD; COG4; HMOX2; HNRPL; SNAPC2; PEG3; LGALS13; C19orf56; MPP6; AGR2; NP_060390.3; CREB3; ZNF29_HUMAN; DDX5; FAM20A; FOXN1; KLHL2; NP_001006656.1; ZNF259; LTBR; ACRBP; GPX5; FBXL4; MEP1A; PKD2L2; KIF20A; HAND1…
20523004	hsa-miR-6072	MIMAT0023697	2.22	0.36	3.63	0.020275	0.464426
20537261	hsa-mir-6089-1	MI0020366	4.47	1.17	9.85	0.000286	0.139719
20537862	hsa-mir-6089-2	MI0023563	4.47	1.17	9.85	0.000286	0.139719
20537264	hsa-mir-6124	MI0021258	1.13	0.08	2.08	0.00883	0.456696
20524047	hsa-miR-6127	MIMAT0024610	1.46	0.45	2.01	0.01564	0.458572
20504357	hsa-miR-615-3p	MIMAT0003283	1.83	0.63	2.3	0.009277	0.458572	GDF11; DLX6; TSPAN9; RALBP1; PSD; B4GALT7; RTN4R; ADRB1; GNA11; ISOC2; GSCL; MBD3; JMJD2B; ICAM3; NP_056996.2; PRSS22; MEF2B; BCL3; PDZD4; CEACAM21; ACTN1; SULT2B1; PDRG1; UQCRC1; GMIP; OSGEP; TGM1; MZF1; C19orf26; CDC34; CRYBB3; LGALS1; CBX6; HDAC10; RIN3; ERH; BDKRB1; C20orf119; TH1L; BIRC7; KCND1; COG4; RASL12; TULP2; DOT1L; RETN; CCDC130; CCDC9; CEACAM4; CACNG7; ARRDC2; CLIP2; RLN1; CDH23; OB…
20537277	hsa-mir-6165	MI0021472	2.57	0.49	4.23	0.015673	0.458572
20504382	hsa-miR-631	MIMAT0003300	1.9	0.73	2.26	0.024581	0.470216	SULT1A1; ARF5; FKBP4; DBNDD1; CFTR; COPZ2; ARHGAP8; CD79B; RPUSD1; SNX26; B4GALT7; BEST2; RTN4R; GRN; ADCK2; CECR5; KLK13; FNDC8; CAMKK1; TMEM161A; RGS11; PILRA; TFAP4; Q9HAC4_HUMAN; UNC13D; ATP5D; IGFALS; CDC34; POLR2E; LZTR1; MMP11; CRYBB2; LGALS2; MICALL1; RTDR1; TMEM112B; PNPLA5; ADSL; Q5JY13_HUMAN; PABPN1; CPNE6; RABGGTA; MYBL2; CST4; CENPT; DECR2; CDIPT; PYCRL; RNASEH2A; SF3A2; RETN; C19orf…
20525030	hsa-miR-6514-3p	MIMAT0025485	5.68	0.17	45.44	0.017044	0.458572
20535404	hsa-mir-661	MI0003669	1.67	0.53	2.2	0.041941	0.48283
20504413	hsa-miR-663a	MIMAT0003326	4.06	2.05	4.05	0.022983	0.470216	CDK1; TMEM132A; COPZ2; SPATA20; JHDM1D; C16orf42; OSBPL7; IL32; PLEKHG6; PPP5C; PSD; SLC45A4; BEST2; CENTB1; TMEM16H; PANX2; KIF22; PRSS22; BCAR1; PPP2R5B; LLGL2; KRT14; SPP2; FGF4; MAP2K5; SLC9A3R2; ACTN1; ITGB4; REM1; SLC24A6; LTBP4; YPEL3; UNC13D; PRRT1; EFNA2; ATP5D; CDC34; POLR2E; POLRMT; SLC25A1; MIOX; MCM5; PVALB; ACO2; HDAC10; RIN3; PABPN1; EEF1A2; SLC32A1; RENBP; PCSK1N; USP11; PDIA2; C1…
20525384	hsa-miR-6716-3p	MIMAT0025845	2.8	0.62	4.56	0.014635	0.458572
20525394	hsa-miR-6722-3p	MIMAT0025854	3.01	0.77	4.71	0.002299	0.310482
20537474	hsa-mir-6730	MI0022575	3.16	0.57	6.03	0.028299	0.470216
20537475	hsa-mir-6731	MI0022576	1.44	0.28	2.23	0.019786	0.464426
20537480	hsa-mir-6736	MI0022581	1.94	0.3	3.12	0.027999	0.470216
20525444	hsa-miR-6741-5p	MIMAT0027383	3.12	0.86	4.77	9.1e-05	0.091693
20525449	hsa-miR-6743-3p	MIMAT0027388	2.07	0.98	2.13	0.024619	0.470216
20525448	hsa-miR-6743-5p	MIMAT0027387	4.16	1.57	6.02	0.00176	0.286611
20537489	hsa-mir-6746	MI0022591	3.75	0.4	10.17	0.015444	0.458572
20525454	hsa-miR-6746-3p	MIMAT0027393	1.93	0.76	2.25	0.013827	0.458572
20525456	hsa-miR-6747-3p	MIMAT0027395	2.35	0.08	4.82	0.003589	0.350093
20525465	hsa-miR-6752-5p	MIMAT0027404	4.28	2.79	2.8	0.040569	0.479378
20525468	hsa-miR-6753-3p	MIMAT0027407	6.89	0.48	85.02	0.034083	0.479247
20525470	hsa-miR-6754-3p	MIMAT0027409	3.25	0.26	7.96	0.012746	0.458572
20537499	hsa-mir-6756	MI0022601	1.71	0.56	2.22	0.029311	0.470538
20525473	hsa-miR-6756-5p	MIMAT0027412	4.46	2.69	3.4	0.034298	0.479247
20537508	hsa-mir-6765	MI0022610	2.52	0.63	3.72	0.025236	0.470216
20525491	hsa-miR-6765-5p	MIMAT0027430	3.97	1.33	6.24	0.002567	0.31739
20525503	hsa-miR-6771-5p	MIMAT0027442	2.72	0.83	3.7	0.004078	0.360526
20525506	hsa-miR-6772-3p	MIMAT0027445	2.65	0.29	5.14	0.018848	0.458572
20537518	hsa-mir-6775	MI0022620	2.19	0.26	3.82	0.006022	0.411643
20525511	hsa-miR-6775-5p	MIMAT0027450	3.86	1.32	5.82	4.9e-05	0.078229
20525513	hsa-miR-6776-5p	MIMAT0027452	2.32	1.3	2.02	0.036054	0.479247
20525634	hsa-miR-6780b-3p	MIMAT0027573	1.69	0.07	3.08	0.004171	0.363909
20525528	hsa-miR-6783-3p	MIMAT0027467	1.09	0.06	2.04	0.04646	0.496735
20525533	hsa-miR-6786-5p	MIMAT0027472	4.25	1.57	6.39	0.022404	0.464426
20525539	hsa-miR-6789-5p	MIMAT0027478	3.48	1.2	4.86	0.018258	0.458572
20525543	hsa-miR-6791-5p	MIMAT0027482	4.53	3.14	2.61	0.022019	0.464426
20525559	hsa-miR-6799-5p	MIMAT0027498	2.63	0.65	3.95	5.9e-05	0.078229
20525561	hsa-miR-6800-5p	MIMAT0027500	2.64	0.99	3.14	0.002165	0.302937
20525568	hsa-miR-6803-3p	MIMAT0027507	1.98	0.57	2.66	0.024792	0.470216
20537548	hsa-mir-6804	MI0022649	2.32	0.38	3.83	0.010344	0.458572
20525570	hsa-miR-6804-3p	MIMAT0027509	1.85	0.39	2.76	0.003886	0.353885
20525571	hsa-miR-6805-5p	MIMAT0027510	3.3	1.96	2.53	0.044363	0.495239
20525584	hsa-miR-6811-3p	MIMAT0027523	1.38	0.24	2.2	0.008127	0.450128
20525585	hsa-miR-6812-5p	MIMAT0027524	2.4	0.63	3.4	0.005168	0.385198
20537558	hsa-mir-6814	MI0022659	1.59	0.55	2.05	0.035852	0.479247
20525593	hsa-miR-6816-5p	MIMAT0027532	3.37	1.04	5.04	0.039856	0.479378
20525599	hsa-miR-6819-5p	MIMAT0027538	1.86	0.4	2.74	0.039252	0.479378
20525606	hsa-miR-6822-3p	MIMAT0027545	1.48	0.45	2.03	0.040124	0.479378
20525609	hsa-miR-6824-5p	MIMAT0027548	2.1	0.43	3.2	0.006234	0.417524
20525612	hsa-miR-6825-3p	MIMAT0027551	2.14	0.33	3.53	0.016333	0.458572
20537573	hsa-mir-6829	MI0022674	1.68	0.43	2.39	0.029216	0.470216
20537595	hsa-mir-6850	MI0022696	4.31	0.83	11.17	0.033965	0.479247
20525661	hsa-miR-6850-5p	MIMAT0027600	5.31	1.87	10.88	0.032415	0.479247
20537603	hsa-mir-6858	MI0022704	2.51	0.55	3.91	0.007411	0.450128
20525677	hsa-miR-6858-5p	MIMAT0027616	4.45	1.97	5.55	0.004287	0.364477
20525683	hsa-miR-6860	MIMAT0027622	1.64	0.36	2.42	0.000333	0.139719
20537607	hsa-mir-6861	MI0022708	1.67	0.29	2.6	0.014599	0.458572
20525684	hsa-miR-6861-5p	MIMAT0027623	1.87	0.43	2.73	0.004946	0.385198
20537615	hsa-mir-6869	MI0022716	6.03	0.54	44.96	0.020832	0.464426
20525712	hsa-miR-6875-3p	MIMAT0027651	6.93	0.32	97.5	0.010205	0.458572
20525721	hsa-miR-6880-5p	MIMAT0027660	1.48	0.39	2.13	0.009454	0.458572
20525726	hsa-miR-6882-3p	MIMAT0027665	2.02	0.1	3.77	0.01672	0.458572
20525732	hsa-miR-6885-3p	MIMAT0027671	2.31	0.21	4.29	0.020668	0.464426
20525734	hsa-miR-6886-3p	MIMAT0027673	3.99	0.31	12.8	0.013216	0.458572
20537639	hsa-mir-6893	MI0022740	1.29	0.13	2.22	0.016636	0.458572
20525748	hsa-miR-6893-3p	MIMAT0027687	2.43	0.64	3.44	0.022452	0.464426
20526177	hsa-miR-7109-3p	MIMAT0028116	2.29	0.42	3.66	0.009113	0.458572
20526176	hsa-miR-7109-5p	MIMAT0028115	2.03	0.38	3.15	0.001398	0.266216
20526178	hsa-miR-7110-5p	MIMAT0028117	2.14	0.8	2.54	0.046314	0.496735
20537854	hsa-mir-7114	MI0022965	2.96	0.72	4.71	0.000367	0.139719
20526186	hsa-miR-7114-5p	MIMAT0028125	4.81	0.64	18.05	0.000111	0.091693
20526882	hsa-miR-7160-5p	MIMAT0028230	1.83	0.72	2.16	0.022552	0.464426
20504594	hsa-miR-764	MIMAT0010367	1.44	0.23	2.32	0.037655	0.479247
20529565	hsa-miR-7974	MIMAT0031177	2.56	0.42	4.41	0.021219	0.464426
20529781	hsa-miR-8071	MIMAT0030998	2.24	0.39	3.61	0.000103	0.091693
20504273	hsa-miR-92b-5p	MIMAT0004792	1.78	0.54	2.36	0.002053	0.300891	RNASEK; ARHGAP8; CD79B; SLC45A4; PARP3; YIPF1; CA11; TRPM5; FAM50A; LLGL2; REXO1; MLSTD1; LTBP4; YPEL3; SLC22A17; TMED1; EFNA2; CDC34; POLR2E; POLRMT; ANKRD54; MICALL1; DNAL4; MIOX; MYH9; ACO2; PMM1; HDAC10; RIPK3; C14orf166B; AHSA1; TCL1A; CSTF1; CENPT; FA2H; STUB1; NP_001013009.2; CSK; VPS18; SARS2; RELB; CKM; RSHL1; C19orf53; CCDC9; RABAC1; CNFN; CACNG7; SLC5A5; GAPDHS; HAMP; CPA4; PLOD3; TMEM…
20506006	hsa-miR-937-5p	MIMAT0022938	3.02	1.91	2.16	0.01394	0.458572
20506009	hsa-miR-939-5p	MIMAT0004982	2.1	0.48	3.07	0.000287	0.139719	AMPD2; ARF5; POLDIP2; COPZ2; SCN4A; SNX26; YBX2; PPP5C; ADRB1; GRN; FAM50A; PANX2; BCAR1; SLC9A3R2; GAL3ST2; PLOD1; UQCRC1; CHRD; TGM1; PRRT1; OCEL1; PSMD8; FGF22; GPSN2; POLR2E; TBC1D10A; TCN2; MORC2; MFNG; PLA2G3; GGTL4; CBY1; JOSD1; ACO2; PMM1; HDAC10; PCSK1N; ORC6L; SOLH; MAZ; APBA2; TG; GML; PLAUR; CKM; CNTD2; EBI3; CD79A; HAS1; DBP; CACNG7; JAK3; PIK3R2; RAB3A; WBP7_HUMAN; FKBP8; CADM4; HOX…
