# Supplementary material for: Exosomal microRNA panel as a diagnostic biomarker in patients with hepatocellular carcinoma
Source: Front Cell Dev Biol. 2022 Sep 23;10:927251. doi: 10.3389/fcell.2022.927251 (PMC9537616; doi:10.3389/fcell.2022.927251)
Supplement: Supplementary file 2 [file Table1.xlsx]

## Sheet: Supplementary Table 1
group	ExomiR26a	ExomiR29c	ExomiR199a	PlasmamiR26a	PlasmamiR29c	PlasmamiR199a
HCC	0.28	0.56	0.63	1.5	0.5	0.25
HCC	0.24	0.63	0.58	1.38	0.04	0.11
HCC	0.36	0.1	0.47	1.02	0.1	0.03
HCC	0.37	0.74	0.1	1.29	0.3	0.13
HCC	1.4	0.25	0.36	0.16	0.3	0.03
HCC	0.23	0.053	0.3	1.33	0.18	0.03
HCC	1.1	0.05	0.06	0.81	0.06	0.03
HCC	0.31	0.21	0.07	0.95	0.12	0.14
HCC	0.74	0.14	0.45	1.17	0.3	0.03
HCC	0.37	1.4	0.1	1.24	0.27	0.02
HCC	0.5	0.18	0.23	0.55	0.23	0.01
HCC	0.24	0.107	0.074	0.71	0.04	0.06
HCC	0.32	0.04	0.2	1.46	0.05	0.03
HCC	0.27	0.011	0.56	0.68	0.27	0.16
HCC	0.12	0.15	0.12	0.64	0.34	0.05
HCC	1.25	0.19	0.1	0.26	0.07	0.04
HCC	1.34	0.1	0.1	1.17	0.17	0.01
HCC	0.27	0.054	0.5	1.25	0.27	0.02
HCC	0.34	0.07	0.2	1.14	0.15	0
HCC	0.45	0.2	0.7	0.72	0.09	0.02
HCC	0.71	0.008	0.3	1.08	0.05	0.08
HCC	0.6	0.028	0.108	0.09	0.37	0.01
HCC	0.2	0.032	0.01	0.01	0.23	0.06
HCC	0.2	1.28	0.01	1.01	0.2	0.03
HCC	0.463	0.054	0.23	0.03	0.06	0.09
HCC	0.38	0.03	0.57	0.15	0.09	0.02
HCC	0.51	0.051	0.23	0.03	0.1	0.02
HCC	0.8	0.043	0.13	0.04	0.1	0.02
HCC	0.39	0.393	0.07	0.02	0.3	0.01
HCC	0.36	0.044	0.1	0.02	0.03	0.02
HCC	0.2	0.223	0.45	0.01	0.18	0
HCC	0.6	0.4	0.43	0.04	0.06	0.02
HCC	0.3	0.11	0.065	0.01	0.12	0.1
HCC	0.6	0.01	0.53	0.01	0.3	0.01
HCC	0.4	0.19	0.025	0.02	0.27	0.06
HCC	0.3	0.1	0.35	0.02	0.03	0.61
HCC	0.9	0.54	0.37	0.11	0.04	0.42
HCC	0.2	0.07	0.2	0.01	0.18	0.55
HCC	0.96	0.2	0.062	0.02	0.06	0.65
HCC	0.22	0.08	0.18	0.01	0.12	0.15
HCC	0.84	0.284	0.114	0.04	0.03	0.22
HCC	1.35	0.32	0.12	1.45	0.27	0.17
HCC	0.81	0.35	0.18	1.14	0.23	0.17
HCC	1.29	0.44	0.13	0.72	0.23	0.65
HCC	0.68	0.223	0.38	0.08	0.05	0.64
HCC	1.65	0.4	0.3	0.09	0.03	0.63
HCC	0.9	0.11	0.13	0.01	0.04	0.05
HCC	0.39	0.23	0.7	0.01	0.02	0.08
HCC	0.36	0.19	0.15	0.03	0.2	0.08
HCC	0.25	0.12	0.1	0.15	0.05	0.54
Cirrhosis	1.18	1.16	0.3	1	0.47	0.42
Cirrhosis	0.65	0.4	0.5	1.4	0.25	0.33
Cirrhosis	0.33	2.3	0.16	0.74	0.7	0.15
Cirrhosis	0.9	0.116	0.54	1.16	0.68	0.15
Cirrhosis	0.33	0.174	0.3	0.72	1.3	0.32
Cirrhosis	1.44	0.116	0.9	0.87	0.78	0.43
Cirrhosis	0.76	0.107	0.3	1.17	0.34	0.06
Cirrhosis	1.09	0.35	1.635	0.6	0.88	0.07
Cirrhosis	1.01	0.029	0.45	0.63	0.24	0.46
Cirrhosis	1.01	0.22	0.55	0.92	0.82	0.56
Cirrhosis	0.61	0.295	0.8	0.63	1	0.32
Cirrhosis	3	0.7	1.5	0.21	0.04	0.1
Cirrhosis	1.8	0.093	1.6	1.51	0.05	0.3
Cirrhosis	1.5	0.7	1	1.82	0.01	0.2
Cirrhosis	1.1	1.1	1.1	1.49	0.19	0.1
Cirrhosis	2.6	1.9	0.5	1.63	0.04	0.3
Cirrhosis	1.5	0.16	0.1	0.59	0.27	0.21
Cirrhosis	1.5	0.15	0.22	1.06	0.5	0.4
Cirrhosis	1.7	1.3	0.3	1.86	0.3	0.06
Cirrhosis	2.7	1.2	0.07	1.5	0.7	0.02
Cirrhosis	1.04	1.34	0.2	1.5	0.3	0.22
Cirrhosis	1.97	4	0.8	1.7	0.18	0.14
Cirrhosis	2.03	1	0.532	1	0.49	0.05
Cirrhosis	1.34	3	0.1	0.42	0.07	0.1
Cirrhosis	3.62	0.6	0.24	0.54	0.13	0.6
Cirrhosis	1.58	0.7	1.9	0.58	0.24	0.6
Cirrhosis	1.11	0.5	0.46	0.87	0.13	0.07
Cirrhosis	0.82	1.5	0.31	0.37	0.14	0.46
Cirrhosis	2.47	1.2	0.45	0.39	0.12	0.56
Cirrhosis	2.56	0.3	0.142	0.28	0.09	0.07
Cirrhosis	1.75	0.4	0.614	0.78	0.58	0.1
Cirrhosis	1.53	2.5	0.231	0.35	0.87	0.03
Cirrhosis	3	0.83	1.167	1.56	0.06	0.2
Cirrhosis	0.866	1.24	1.511	0.78	0.12	0.1
Cirrhosis	0.456	1.44	1.645	0.88	0.03	0.08
Cirrhosis	0.747	0.61	0.75	0.17	0.27	0.09
Cirrhosis	1.46	2.23	0.658	0.87	0.23	0.25
Cirrhosis	1.456	1.24	0.876	0.24	0.38	0.18
Cirrhosis	2.765	1.32	1.245	0.33	0.53	0.49
Cirrhosis	2.18	0.47	1.465	0.38	0.27	0.07
Cirrhosis	0.65	0.54	1.6	1.57	0.16	0.33
Cirrhosis	0.33	1.17	1.3	2.46	0.12	0.24
Cirrhosis	1.5	0.6	1.2	0.68	0.08	0.13
Cirrhosis	0.33	0.83	0.67	0.68	1.14	0.14
Cirrhosis	1.44	1.24	0.36	1.15	0.4	0.12
Cirrhosis	0.76	1.44	1.154	2.67	0.05	0.16
Cirrhosis	1.83	0.61	0.245	1.67	0.14	0.12
Cirrhosis	1.01	0.3	0.65	0.26	0.19	0.08
Cirrhosis	2.25	0.4	0.76	0.58	0.42	0.66
Cirrhosis	0.61	0.3	0.57	0.27	0.1	0.56
Control	2.4	2.5	2.4	3.2	1.7	0.4
Control	1.5	0.46	0.6	5	0.8	0.02
Control	1.94	3.5	2.8	1.3	0.65	0.05
Control	3.85	0.5	1	3	1.2	0.02
Control	1.28	0.44	0.16	3	0.8	0.02
Control	0.5	0.39	3	3	1.2	0.06
Control	2	0.53	2.7	1	1.5	0.02
Control	0.55	3	1.3	1	0.2	0.03
Control	0.45	0.4	0.5	0.2	0.17	0.07
Control	1	3.5	1.7	1.7	0.75	0.09
Control	0.43	1.6	0.9	2.2	0.83	0.08
Control	3.3	0.45	0.16	1	1	0.14
Control	0.53	0.5	1.11	1.4	0.2	0.32
Control	4.2	0.57	1.88	0.1	0.3	0.07
Control	0.53	2.5	1.1	1.2	0.5	0.4
Control	4	0.55	0.3	0.3	1.5	0.09
Control	2	0.43	0.7	0.13	1.2	0.14
Control	3.8	2	2.7	1.5	1	0.04
Control	2.6	3.7	1.3	1	0.87	0.24
Control	4.8	1	0.5	0.3	0.8	0.03
Control	3.8	0.57	1.7	1.6	1.4	0.07
Control	4.7	4	0.9	0.2	0.1	0.09
Control	5.6	0.5	0.16	1.7	0.1	0.08
Control	4.3	0.455	1.11	0.02	0.3	0.14
Control	3.2	0.58	1.88	0.1	0.13	0.12
Control	5.3	0.48	1.1	1.4	0.15	0.07
Control	3.7	0.59	1.34	1.8	0.1	0.6
Control	5.8	3.1	1.6	1.65	0.3	0.2
Control	5.7	3	2	0.77	1	0.21
Control	5.6	0.55	1.7	0.88	0.2	0.24
Control	5.7	0.41	2.5	0.45	1.7	0.06
Control	3.56	2	2.7	0.32	0.02	0.65
Control	2.5	1	1.76	0.45	0.25	0.08
Control	3.56	1	0.43	0.66	0.54	0.1
Control	4.56	2.4	0.4	2.3	0.25	0.24
Control	4.64	2.9	0.3	0.54	0.65	0.36
Control	4.6	0.5	0.567	2.5	0.53	1.5
Control	1.75	2	0.765	0.65	1.45	0.6
Control	5.5	3	0.75	0.53	0.77	0.87
Control	1.76	0.45	0.36	1.45	1.27	0.08
Control	2.465	0.58	0.76	1.77	0.75	0.75
Control	2.67	2.7	0.97	1.27	1.83	1.5
Control	3.56	3.6	1.54	1.75	1.83	0.95
Control	0.67	1.7	1.65	1.35	1.45	0.65
Control	3.67	0.57	1.8	1.83	0.54	1.6
Control	4.6	3.25	1.4	1.83	0.44	0.47
Control	0.87	3.76	1.7	1.45	0.1	0.37
Control	1.35	2.25	0.4	0.94	1	0.28
Control	1.7	3.15	0.04	0.84	1.25	1.2
Control	1.9	0.8	0.4	1.15	1.46	0.6
